# Supplementary material for: A time-resolved metabolomics study of potato cultivar responses to Pseudomonas syringae
Source: Front Plant Sci. 2026 Feb 11;17:1760708. doi: 10.3389/fpls.2026.1760708 (PMC12934511; doi:10.3389/fpls.2026.1760708)
Supplement: Supplementary file 2 [file Table1.xlsx]

## Sheet: Table 1
Table 1. Principal metabolites associated with P. syringae 24 hours post inoculation, annotated with LC-MS data
			Sifra			Valor
Proposed compound	Molecular formular	Class	Control	Innoculated	Fold_Change	Log2FC	Control	Innoculation	Fold_Change	Log2FC	MZ	RT	pvalue	VIP score
Phosphatidic acid	C40H71O8P	Glycerophospholipids	161462.93	31672.19	5.098	2.350	28.89	701.36	0.041	-4.602	709.487	8.102	0.0375458	2.7479
Lysophosphatidylethanolamine(18:0/0:0)	C23H48NO7P	Glycerophospholipids	34667.10	8375.13	4.139	2.049	164.81	29.38	5.610	2.488	480.203	6.71083	0.0311038	2.9743
Lysophosphatidylserine(16:0)	C22H44NO9P	Glycerophospholipids	0.00	27.59	0.000	N/A	6452.95	15979.56	0.404	-1.308	496.267	6.49843	0.0209888	3.0092
Digalacturonic acid	C12H18O13	Organooxygen compounds	7404.60	4605.19	1.608	0.685	0.00	22.50	0.000	N/A	370.128	5.97952	0.0269855	2.7129
2,3-epoxypropyl O-galactopyranosyl(1-6)galactopyranoside	C15H26O12	Organooxygen compounds	217478.79	203468.05	1.069	0.096	121.59	327.38	0.371	-1.429	397.141	6.44249	0.0324476	2.9817
Dopamine glucuronide	C14H19NO8	Organooxygen compounds	1849.23	1103.30	1.676	0.745	72.34	80829.58	0.001	-10.126	310.095	5.59607	0.0421641	2.8695
Gallocatechin	C15H14O7	Flavonoids	7800.67	8659.59	0.901	-0.151	0.00	27.62	0.000	N/A	306.167	3.86775	0.0279874	2.8469
Quercetin 3-alloside	C21H20O12	Flavonoids	48826.92	56966.85	0.857	-0.222	0.00	28.45	0.000	N/A	463.129	6.4477	0.0244082	3.2671
L-Phenylalanine	C9H11NO4	Amino acids and derivatives	7844.37	1486.63	5.277	2.400	37.94	24.71	1.535	0.619	197.809	0.81065	0.0258736	2.6814
3,4-Diacetoxybenzoicacid	C11H10O6	Phenolicacid and derivatives	0.00	14.71	0.000	N/A	932.51	5266.72	0.177	-2.498	237.045	4.13909	0.0171519	2.8893
Alpha-Solanine	C45H73NO15	Steroids and steroid derivatives	23407.50	5922.62	3.952	1.983	97.00	42.67	2.273	1.185	912.816	5.86257	0.0378118	2.6639
Cer 20:1;3O/14:1	C34H65NO4	Sphingolipids	16.98	0.00	N/A	N/A	47.26	46.06	1.026	0.037	596.175	4.44926	0.0498705	2.6058
Beta-D-glucos-1''-yl-8R-(3'R,5'R-dihydroxy-6'S-methyl-(2H)-tetrahydropyran-2'-yloxy)-2E-nonenoate	C21H36O11	Fatty Acyls	55100.65	62124.12	0.887	-0.173	44208.30	46.57	949.287	9.891	523.335	10.0313	0.186315	2.7332
2-HydroxypheN/Azine	C12H8N2O	Phenazine	5724.06	19050.75	0.825	-0.277	101651.87	0.00	N/A	N/A	195.812	0.81415	0.0209888	2.6058
Magnosprengerine	C11H17NO2	Alkaloid	812.55	1239.12	6.305	2.656	23.43	0.00	N/A	N/A	195.812	0.81415	0.0209888	2.7894

## Sheet: Table 2
Table 2. Principal metabolites associated with P. syringae 48 hours post inoculation, annotated with LC-MS data
			Sifra				Valor
Proposed compound	Compund formular	Class	Control	Innoculated	Fold_Change	Log2FC	Control	Innoculated	Fold_Change	Log2FC	MZ	RT	pvalue	VIP score
Phophatidylethanolamine(42:6)	C47H82NO8P	Glycerophospholipids	46382.11	10245.04	0.22	-2.18	0.00	0.00	N/A	N/A	800.564	12.3863	0.0223153	3.0423
3-[ethoxy(hydroxy)phosphoryl]oxy-2-hydroxy-propyl] octadeca-9,12-dienoate	C23H43O7P	Glycerophospholipids	12606.30	14241.19	1.13	0.18	0.00	22.79	N/A	N/A	461.271	8.82663	0.0283723	3.0514
Lysophosphatidylethanolamine(18:0/0:0)	C23H48NO7P	Glycerophospholipids	20284.48	13951.79	0.69	-0.54	19.98	24.20	1.21	0.28	480.203	6.70263	0.392445	2.438
Phosphatidic acid(20:0/14:1(9Z))	C37H71O8P	Glycerophospholipids	29674.43	9611.25	0.32	-1.63	49.95	281.24	5.63	2.49	673.485	8.38954	0.0299805	2.6983
Phosphatidic acid(18:3(6Z,9Z,12Z)/15:0)	C36H65O8P	Glycerophospholipids	413357.03	326051.40	0.79	-0.34	954.18	358.55	0.38	-1.42	655.357	10.6015	0.0299805	3.5317
Phosphatidylglycerol (18:4(6Z,9Z,12Z,15Z)/18:3(9Z,12Z,15Z))	C42H69O10P	Glycerophospholipids	10902.91	7810.79	0.72	-0.48	34.51	216.16	6.26	2.65	763.606	9.59107	0.0341937	2.7759
Phosphatidic acid (13:1_20:1)	C36H67O8P	Glycerophospholipids	66719.24	42403.82	0.64	-0.65	157.93	152.87	0.97	-0.05	657.36	10.5976	0.0378118	3.3278
Solasonine	C45H73NO16	Steroids and steroid derivatives	26016.34	39687.35	1.53	0.61	113.38	0.00	0.00	-N/A	883.494	10.6164	0.0356149	2.7663
7R,8R,9S,10S,13S,14R,17S)-17-[(1S)-1-[(1S,3R,5R)-1-[(1R)-1-acetoxy-2-methylsulfanyl-2-oxo-ethyl]-5,6,6-trimethyl-2,7,8-trioxabicyclo[3.2.1]octan-3-yl]ethyl]-10,13-dimethyl-3-oxo-6,7,8,9,11,12,14,15,16,17-decahydrocyclopenta[a]phenanthren-7-yl] acetate	C36H50O9S	Steroids and steroid derivatives	12100.03	9540.18	0.79	-0.34	0.00	32.35	N/A	N/A	658.362	10.6004	0.0283723	2.9574
3S,8S,10R,13R,17R)-17-(1,5-dimethylhex-3-ynyl)-3-hydroxy-10,13-dimethyl-1,2,3,4,8,9,11,12,14,15,16,17-dodecahydrocyclopenta[a]phenanthren-7-one	C27H40O2	Steroids and steroid derivatives	5154.43	2801.60	0.54	-0.88	0.00	0.00	N/A	N/A	396.351	6.43744	0.0646958	2.6793
Solanidine	C27H43NO	Steroidal alkaloids	445884.87	261087.17	0.59	-0.77	283.13	280.54	0.99	-0.01	396.144	6.43559	0.242994	2.8359
Beta-D-glucos-1''-yl-8R-(3'R,5'R-dihydroxy-6'S-methyl-(2H)-tetrahydropyran-2'-yloxy)-2E-nonenoate	C21H36O11	Fatty Acyls	34085.54	23736.02	0.70	-0.52	11433.47	112.23	0.01	-6.67	523.335	10.1004	0.166813	2.7425
Cerebronic acid	C24H48O3	Fatty Acyls	53458.81	58008.29	1.09	0.12	77.78	27.16	0.35	-1.52	383.141	6.59794	0.483729	2.5375
Flavonol base + 4O, 1MeO, O-Hex-Hex	C28H32O18	Flavonoids	159600.78	126949.68	0.80	-0.33	21.49	0.00	0.00	-N/A	656.361	10.6112	0.0283723	3.8949
Quercetin 3,7-diglucoside	C27H30O17	Flavonoids	19488.46	18594.72	0.95	-0.07	49.72	0.00	0.00	-N/A	626.775	5.81272	0.249513	2.5038
2,3-epoxypropyl O-galactopyranosyl(1-6)galactopyranoside	C15H26O12	Organooxygen compounds	185326.73	110506.28	0.60	-0.74	73.31	0.00	0.00	-N/A	397.14	6.43738	0.242994	2.7717

## Sheet: Table 3
Table 3. Principal metabolites associated with P. syringae 72 hours post inoculation, annotated with LC-MS data
			Sifra				Valor
Proposed compound	Molecular formular	Class	Control	Innoculated	Fold_Change	Log2FC	Control	Innoculated	Fold_Change	Log2FC	MZ	RT	pvalue	VIP Score
3S,8S,10R,13R,17R)-17-(1,5-dimethylhex-3-ynyl)-3-hydroxy-10,13-dimethyl-1,2,3,4,8,9,11,12,14,15,16,17-dodecahydrocyclopenta[a]phenanthren-7-one	C27H40O2	Steroids and steroid derivatives	5218.88	14706.40	2.82	1.49	0.00	0.00	N/A	N/A	396.048	6.45275	0.0659211	2.9468
2-[3-hydroxy-2-(hydroxymethyl)-6-[(10,14,16,20-tetramethyl-22-azahexacyclo[12.10.0.0^{2,11}.0^{5,10}.0^{15,23}.0^{17,22}]tetracos-4-en-7-yl)oxy]-5-[3,4,5-trihydroxy-6-(hydroxymethyl)tetrahydropyran-2-yl]oxy-tetrahydropyran-4-yl]oxy-6-(hydroxymethyl)tetrahydropyran-3,4,5-triol	C45H73NO16	Steroids and steroid derivatives	133842.50	23614.24	0.18	-2.50	950.25	0.00	0.00	-N/A	822.554	10.5707	0.0659211	2.438
3S,9R,10R,13R,14R,17R)-10,13-dimethyl-17-[(1R,4S)-1,4,5-trimethylhexyl]-2,3,4,9,11,12,14,15,16,17-decahydro-1H-cyclopenta[a]phenanthren-3-ol	C28H46O	Steroids and steroid derivatives	25376.03	66117.51	2.61	1.38	237.73	0.00	0.00	-N/A	398.142	6.44613	0.0738706	2.6928
Quercetin 3,7-diglucoside	C27H30O17	Flavonoids	17671.26	36873.00	2.09	1.06	25.88	0.00	0.00	-N/A	626.776	5.81117	0.0738706	3.0282
Quercetin 3-galactoside	C21H20O12	Flavonoids	29198.42	69505.07	2.38	1.25	978.64	0.00	0.00	-N/A	463.129	6.44712	0.0801523	3.0836
Lysophosphatidylglycerol	C22H43O9P	Glycerophosphoglycerols	679266.02	1576705.87	2.32	1.21	105.07	1317.67	12.54	3.65	481.142	6.47752	0.116422	2.664
Phosphatidic acid 16:0_17:0	C36H71O8P	Glycerophospholipids	7428.95	66272.31	8.92	3.16	13.62	29.51	2.17	1.12	661.486	9.22082	0.0497163	3.1621
Digalactosyldiacylglycerol 16:2_16:2	C47H80O15	Glycolipid	15.30	8359.99	546.52	9.10	26310.18	19187.29	0.73	-0.46	888.686	10.8216	0.0970743	3.2112
Assamsaponin F	C62H94O29	Prenol lipids	12705.61	36421.45	2.87	1.52	0.00	0.00	N/A	N/A	650.786	6.00618	0.0325382	2.7257
Indole-3-acetylasparaginicacid	C14H14N2O5	Polar compunds	7105.46	16231.55	2.28	1.19	0.00	0.00	N/A	N/A	289.169	3.82342	0.0421641	2.8223
Cerebronic acid	C24H48O3	Fatty Acyls	59031.91	150957.00	2.56	1.35	112.42	0.00	0.00	-N/A	383.141	6.60859	0.0608002	2.9468
Lysophosphatidylglycerol 18:4	C24H41O9P	Phospholipids	24375.30	59081.99	2.42	1.28	0.00	0.00	N/A	N/A	503.124	6.49882	0.0515213	2.8443
N1-trans-Feruloylagmatine	C15H22N4O3	Cinnamic acids and derivatives	35002.79	132271.56	3.78	1.92	16.57	0.00	0.00	-N/A	305.164	3.85563	0.0608002	3.1963
Solanidine	C27H43NO	Steroidal alkaloids	394209.04	1019342.37	2.59	1.37	2898.46	21.64	0.01	-7.06	396.144	6.44431	0.0919282	3.3682
2,3-epoxypropyl O-galactopyranosyl(1-6)galactopyranoside	C15H26O12	Organooxygen compounds	162910.39	426086.67	2.62	1.39	950.25	0.00	0.00	-N/A	397.141	6.44799	0.108194	3.1571
